# Supplementary material for: Improved Subtyping of Avian Influenza Viruses Using an RT-qPCR-Based Low Density Array: ‘Riems Influenza a Typing Array’, Version 2 (RITA-2)
Source: Viruses. 2022 Feb 17;14(2):415. doi: 10.3390/v14020415 (PMC8879595; doi:10.3390/v14020415)
Supplement: Supplementary file 1 [file viruses-14-00415-s001.zip]

Archive with 1 entries (1 files):
- viruses-1554791-supplementary.pdf
